# Supplementary material for: Biomarkers in a socially exchanged fluid reflect colony maturity, behavior, and distributed metabolism
Source: eLife. 2021 Nov 2;10:e74005. doi: 10.7554/eLife.74005 (PMC8608388; doi:10.7554/eLife.74005)
Supplement: Figure 3—source code 1. [file elife-74005-fig3-code1.zip]

Archive with 2 entries (2 files):
- Selfsimilaritycode.mlx
- __MACOSX/._Selfsimilaritycode.mlx
