# Supplementary material for: Biomarkers in a socially exchanged fluid reflect colony maturity, behavior, and distributed metabolism
Source: eLife. 2021 Nov 2;10:e74005. doi: 10.7554/eLife.74005 (PMC8608388; doi:10.7554/eLife.74005)
Supplement: Figure 5—source code 1. [file elife-74005-fig5-code1.zip › d5978e73-b151-434d-9b2e-a5e85db00b10.ipynb]

# %% [markdown]
based on https://medium.com/python-in-plain-english/random-forest-classifier-and-shap-how-to-understand-your-customers-and-interpret-a-black-box-model-6166d86820d9

# %% [code]
import sklearn
print('The scikit-learn version is {}.'.format(sklearn.__version__))
from platform import python_version

print(python_version())
import shap
print(shap.__version__)

# %% [code]
from sklearn.metrics import confusion_matrix
from sklearn.metrics import accuracy_score
from sklearn.metrics import recall_score
from sklearn.metrics import precision_score
from sklearn.metrics import classification_report
from sklearn.metrics import roc_auc_score
from sklearn.metrics import roc_curve
from sklearn import metrics
from sklearn.ensemble import RandomForestClassifier
import joblib
import numpy as np
import pandas as pd
import matplotlib.pyplot as plt
import seaborn as sns
import csv
import sys
from sklearn.model_selection import train_test_split
import shap
shap.initjs()

plt.rcParams.update({'figure.figsize': (12.0, 8.0)})
plt.rcParams.update({'font.size': 14})

# %% [code]
# Loading the datasets

#comparsion?
testing = "NovsSoibaq"

X = pd.read_csv('/Users/leboeufa/Documents/Lab/My_Lab/00Proteomics/PP2033_Labside_of_Variation_paper/PP2033/RFpyth/YvMFieldLN.csv', sep=',')

with open('/Users/leboeufa/Documents/Lab/My_Lab/00Proteomics/PP2033_Labside_of_Variation_paper/PP2033/RFpyth/NorthvSouthFieldClass.csv', newline='') as csvfile:
    y = list(csv.reader(csvfile))

y = np.array(y)

y = np.delete(y, 0, 0)


# %% [code]
# Building the datasets: training and testing sets. The testing set is made of randomly chosen entries, and 20% of the full dataset
seed=18
X_train, X_test, y_train, y_test = train_test_split(X, y, test_size=0.4, random_state=seed)

X_test = X_test.astype(np.float64)
y_test = y_test.astype(np.float64)
X_train = X_train.astype(np.float64)
y_train = y_train.astype(np.float64)


# %% [code]
%%capture scores --no-stderr


# define the model
rfmo = RandomForestClassifier(n_estimators=100, max_features='auto', max_depth=3, min_samples_split=8, min_samples_leaf=3, oob_score=True, bootstrap=True, random_state=seed)
#, min_samples_split=12, min_samples_leaf=3,
# max_depth: int, default=None: The maximum depth of the tree. If None, then nodes are expanded until all leaves are pure or until all leaves contain less than min_samples_split samples.
    # random_state: int or RandomState, default=None :Controls both the randomness of the bootstrapping of the samples used when building trees (if bootstrap=True) and the sampling of the features to consider when looking for the best split at each node (if max_features < n_features). 
    # max_features: {“auto”, “sqrt”, “log2”}, int or float, default=”auto” :

        #The number of features to consider when looking for the best split:
            # If int, then consider max_features features at each split.
            # If float, then max_features is a fraction and int(max_features * n_features) features are considered at each split.
            # If “auto”, then max_features=sqrt(n_features).
            # If “sqrt”, then max_features=sqrt(n_features) (same as “auto”).
            # If “log2”, then max_features=log2(n_features).
            # If None, then max_features=n_features.

# fit the model
rfmo.fit(X_train, y_train.ravel())

y_pred_test = rfmo.predict(X_test)

# Print accuracy for the training and test sets
print("Accuracy on training set: {:.3f}".format(rfmo.score(X_train, y_train)))
print("Accuracy on test set: {:.3f}".format(rfmo.score(X_test, y_test)))

from sklearn.metrics import classification_report, confusion_matrix, accuracy_score


print(confusion_matrix(y_test,y_pred_test))
print(classification_report(y_test,y_pred_test))
print('Accuracy = {:0.2f}%.'.format(accuracy_score(y_test,y_pred_test)))
    
# save
joblib.dump(rfmo, "./" + testing + ".joblib")

with open(testing +str(seed) +'output.txt', 'w') as f:
    f.write(scores.stdout)

# load, no need to initialize the loaded_rf
#loaded_rf = joblib.load("./" + testing + ".joblib")

# %% [code]
print("Accuracy on training set: {:.3f}".format(rfmo.score(X_train, y_train)))
print("Accuracy on test set: {:.3f}".format(rfmo.score(X_test, y_test)))
print(confusion_matrix(y_test,y_pred_test))
print(classification_report(y_test,y_pred_test))
print('Accuracy = {:0.2f}%.'.format(accuracy_score(y_test,y_pred_test)))

# %% [code]

#For param hunting, Don't need to run each time. 

from sklearn.model_selection import GridSearchCV
param_grid = { 
    'n_estimators': [50,100,500,2000],
    'max_features': ['auto', 'sqrt', 'log2'],
    'max_depth': [3,5,10,20],
    'min_samples_leaf': [3, 4, 5],
    'min_samples_split': [8, 10, 12],
}

CV_rfc = GridSearchCV(estimator=rfmo, param_grid=param_grid, n_jobs = -1, verbose = 2, cv= 3)
CV_rfc.fit(X_train, y_train.ravel())
print(CV_rfc.best_params_)
# save
joblib.dump(CV_rfc.best_params_, "./" + testing + "bestparams.joblib")


# %% [code]
#outputs predict values
sampclass=rfmo.predict_proba(X)

np.savetxt(testing +str(seed)+ "SamplesClassified.csv", sampclass, delimiter=",")

# %% [code]
# Let us have a look on SHAP summary plot
from matplotlib import pyplot as plt
%time
samples = X
explainer = shap.TreeExplainer(rfmo)
shap_values = explainer.shap_values(samples)
shap.summary_plot(shap_values[0], samples,show=False)
plt.savefig(testing +str(seed)+ 'pinkblue.pdf'.format(), bbox_inches='tight')


# %% [code]
import numpy as np
vals= np.abs(shap_values).mean(0)

feature_importance = pd.DataFrame(list(zip(X.columns, sum(vals))), columns=['col_name','feature_importance_vals'])
#feature_importance.sort_values(by=['feature_importance_vals'], ascending=False,inplace=True)

feature_importance.to_csv(testing +str(seed)+ 'featimp.csv')
feature_importance.head(10)
finext=pd.DataFrame(list(zip(sum(vals))), columns=['feature_importance_vals'])
#fiall=feature_importance

#this and next cell are run on each seed to collect 10 replicates of the RF. 

# %% [code]
#fi.append(finext)
fiall=pd.concat([fiall,finext], axis=1)
fiall.to_csv(testing +'allfeatimp.csv')


# %% [code]
f=shap.force_plot(explainer.expected_value[0], shap_values[0], X, show=False)
#shap.force_plot(explainer.expected_value[0], shap_values[0], X)

shap.save_html(testing + "forceplot.htm", f)


# %% [code]
def specific_proteins(model, patient): 
    explainer = shap.TreeExplainer(model) 
    shap_values = explainer.shap_values(patient) 
    shap.initjs() 
    return shap.force_plot(explainer.expected_value[1], shap_values[1], patient, matplotlib=True, show=False)

plt.clf()
specific_proteins(rfmo, X.iloc[1]) 
plt.savefig("sample1.png",dpi=150, bbox_inches='tight')

#shap_values.head()

# %% [code]
#BINARY MODELS


# A random baseline to compare our predictions to. Flip a coin for each patient.
baseline_preds = np.random.rand(len(y_test))

def report_summary_stats(predictions):
    # Round to binary 0/1 predictions
    pred_labels = predictions.round()
    acc = metrics.accuracy_score(y_test, pred_labels)
    pre = metrics.precision_score(y_test, pred_labels)
    rec = metrics.recall_score(y_test, pred_labels)
    print("Accuracy = {:.1%}, Precision = {:.1%}, Recall = {:.1%}".format(
        acc, pre, rec
    ))
    
print("** Our model **")
report_summary_stats(y_pred_test)
print("** Random baseline **")
report_summary_stats(baseline_preds)
#precision: What proportion of positive identifications was actually correct?
#recall: What proportion of actual positives was identified correctly?

# %% [code]

def make_shap_waterfall_plot(shap_values, features, num_display=50):
    column_list = features.columns
    feature_ratio = (np.abs(shap_values).sum(0) / np.abs(shap_values).sum()) * 100
    column_list = column_list[np.argsort(feature_ratio)[::-1]]
    feature_ratio_order = np.sort(feature_ratio)[::-1]
    cum_sum = np.cumsum(feature_ratio_order)
    column_list = column_list[:num_display]
    feature_ratio_order = feature_ratio_order[:num_display]
    cum_sum = cum_sum[:num_display]
    
    num_height = 0
    if (num_display >= 20) & (len(column_list) >= 20):
        num_height = (len(column_list) - 20) * 0.4
        
    fig, ax1 = plt.subplots(figsize=(8, 8 + num_height))
    ax1.plot(cum_sum[::-1], column_list[::-1], c='blue', marker='o')
    ax2 = ax1.twiny()
    ax2.barh(column_list[::-1], feature_ratio_order[::-1], alpha=0.6)
    
    ax1.grid(True)
    ax2.grid(False)
    ax1.set_xticks(np.arange(0, round(cum_sum.max(), -1)+1, 10))
    ax2.set_xticks(np.arange(0, round(feature_ratio_order.max(), -1)+1, 10))
    ax1.set_xlabel('Cumulative Ratio')
    ax2.set_xlabel('Composition Ratio')
    ax1.tick_params(axis="y", labelsize=13)
    plt.ylim(-1, len(column_list))
    
    # Shap waterfall plot
make_shap_waterfall_plot(shap_values[0], samples)
plt.savefig(testing +str(seed)+ 'labyoungwaterfall.pdf'.format(), bbox_inches='tight')


# %% [markdown]


# %% [markdown]
## To download the packages

# %% [code]


# %% [code]
conda install -c conda-forge shap

# %% [code]
pip install numpy


# %% [code]


# %% [code]
pip install scikit-learn


# %% [code]
pip install scikit-learn

# %% [code]
pip install pandas


# %% [code]
pip install matplotlib


# %% [code]
pip install seaborn


# %% [code]
